# Supplementary material for: The Effect of miR-140-5p with HDAC4 towards Growth and Differentiation Signaling of Chondrocytes in Thiram-Induced Tibial Dyschondroplasia
Source: Int J Mol Sci. 2023 Jun 30;24(13):10975. doi: 10.3390/ijms241310975 (PMC10342131; doi:10.3390/ijms241310975)
Supplement: Supplementary file 1 [file ijms-24-10975-s001.zip]

Archive with 1 entries (1 files):
- ijms-2438819-supplementary.pdf
